# Supplementary material for: MicroRNA-409-3p Targeting at ATXN3 Reduces the Apoptosis of Dopamine Neurons Based on the Profile of miRNAs in the Cerebrospinal Fluid of Early Parkinson’s Disease
Source: Front Cell Dev Biol. 2022 Jan 10;9:755254. doi: 10.3389/fcell.2021.755254 (PMC8803123; doi:10.3389/fcell.2021.755254)
Supplement: Supplementary file 1 [file DataSheet1.zip]

Archive with 9 entries (6 files):
- Appendixes/
- Appendixes/Appendix 1.docx
- __MACOSX/
- __MACOSX/Appendixes/
- __MACOSX/Appendixes/._Appendix 1.docx
- Appendixes/Appendix 3.xlsx
- __MACOSX/Appendixes/._Appendix 3.xlsx
- Appendixes/Appendix 2.docx
- __MACOSX/Appendixes/._Appendix 2.docx
