# Supplementary material for: MicroRNA-409-3p Targeting at ATXN3 Reduces the Apoptosis of Dopamine Neurons Based on the Profile of miRNAs in the Cerebrospinal Fluid of Early Parkinson’s Disease
Source: Front Cell Dev Biol. 2022 Jan 10;9:755254. doi: 10.3389/fcell.2021.755254 (PMC8803123; doi:10.3389/fcell.2021.755254)
Supplement: Supplementary file 1 [file DataSheet1.zip › Appendixes/Appendix 3.xlsx]

## Sheet: overlap genes
Appendice 3.1: Overlap of predicted target genes of miR-409-3p in human and mouse
hsa_target		mmu_target
MSH6	mutS homolog 6	Msh6	mutS homolog 6 (E. coli)
DLD	dihydrolipoamide dehydrogenase	Dld	dihydrolipoamide dehydrogenase
ZDHHC20	zinc finger, DHHC-type containing 20	Zdhhc20	zinc finger, DHHC domain containing 20
RAB10	RAB10, member RAS oncogene family	Rab10	RAB10, member RAS oncogene family
FGF9	fibroblast growth factor 9	Fgf9	fibroblast growth factor 9
EWSR1	EWS RNA-binding protein 1	Ewsr1	Ewing sarcoma breakpoint region 1
NXPH1	neurexophilin 1	Nxph1	neurexophilin 1
LMO4	LIM domain only 4	Lmo4	LIM domain only 4
AKIRIN1	akirin 1	Akirin1	akirin 1
SCHIP1	schwannomin interacting protein 1	Schip1	schwannomin interacting protein 1
TWIST1	twist basic helix-loop-helix transcription factor 1	Twist1	twist basic helix-loop-helix transcription factor 1
H3F3B	H3 histone, family 3B (H3.3B)	H3F3B	H3 histone, family 3B
SRI	sorcin	Sri	sorcin
HNRNPK	heterogeneous nuclear ribonucleoprotein K	Hnrnpk	heterogeneous nuclear ribonucleoprotein K
CITED2	Cbp/p300-interacting transactivator, with Glu/Asp-rich carboxy-terminal domain, 2	Cited2	Cbp/p300-interacting transactivator, with Glu/Asp-rich carboxy-terminal domain, 2
RSPO3	R-spondin 3	Rspo3	R-spondin 3 homolog (Xenopus laevis)
FAM193B	family with sequence similarity 193, member B	Fam193B	family with sequence similarity 193, member B
UBE2N	ubiquitin-conjugating enzyme E2N	Ube2N	ubiquitin-conjugating enzyme E2N
YTHDF3	YTH domain family, member 3	Ythdf3	YTH domain family 3
GPBP1	GC-rich promoter binding protein 1	Gpbp1	GC-rich promoter binding protein 1
PARP6	poly (ADP-ribose) polymerase family, member 6	Parp6	poly (ADP-ribose) polymerase family, member 6
ONECUT2	one cut homeobox 2	Onecut2	one cut domain, family member 2
PAM	peptidylglycine alpha-amidating monooxygenase	Pam	peptidylglycine alpha-amidating monooxygenase
FAM135A	family with sequence similarity 135, member A	Fam135A	family with sequence similarity 135, member A
ELF2	E74-like factor 2 (ets domain transcription factor)	Elf2	E74-like factor 2
KCTD16	potassium channel tetramerization domain containing 16	Kctd16	potassium channel tetramerisation domain containing 16
NDFIP1	Nedd4 family interacting protein 1	Ndfip1	Nedd4 family interacting protein 1
PPM1D	protein phosphatase, Mg2+/Mn2+ dependent, 1D	Ppm1D	protein phosphatase 1D magnesium-dependent, delta isoform
PIP5K1A	phosphatidylinositol-4-phosphate 5-kinase, type I, alpha	Pip5K1A	phosphatidylinositol-4-phosphate 5-kinase, type 1 alpha
UBE2W	ubiquitin-conjugating enzyme E2W (putative)	Ube2W	ubiquitin-conjugating enzyme E2W (putative)
ZFAND5	zinc finger, AN1-type domain 5	Zfand5	zinc finger, AN1-type domain 5
EXT1	exostosin glycosyltransferase 1	Ext1	exostoses (multiple) 1
GRHL3	grainyhead-like 3 (Drosophila)	Grhl3	grainyhead-like 3 (Drosophila)
PCSK7	proprotein convertase subtilisin/kexin type 7	Pcsk7	proprotein convertase subtilisin/kexin type 7
SH3BGRL3	SH3 domain binding glutamic acid-rich protein like 3	Sh3Bgrl3	SH3 domain binding glutamic acid-rich protein-like 3
CDC42EP4	CDC42 effector protein (Rho GTPase binding) 4	Cdc42Ep4	CDC42 effector protein (Rho GTPase binding) 4
HEXIM1	hexamethylene bis-acetamide inducible 1	Hexim1	hexamethylene bis-acetamide inducible 1
DLL4	delta-like 4 (Drosophila)	Dll4	delta-like 4 (Drosophila)
CREBBP	CREB binding protein	Crebbp	CREB binding protein
KANSL1	KAT8 regulatory NSL complex subunit 1	Kansl1	KAT8 regulatory NSL complex subunit 1
CPT1A	carnitine palmitoyltransferase 1A (liver)	Cpt1A	carnitine palmitoyltransferase 1a, liver
NR2F2	nuclear receptor subfamily 2, group F, member 2	Nr2F2	nuclear receptor subfamily 2, group F, member 2
PPP2CA	protein phosphatase 2, catalytic subunit, alpha isozyme	Ppp2Ca	protein phosphatase 2 (formerly 2A), catalytic subunit, alpha isoform
RORB	RAR-related orphan receptor B	Rorb	RAR-related orphan receptor beta
LHX2	LIM homeobox 2	Lhx2	LIM homeobox protein 2
MSRB3	methionine sulfoxide reductase B3	Msrb3	methionine sulfoxide reductase B3
DPP6	dipeptidyl-peptidase 6	Dpp6	dipeptidylpeptidase 6
ZBTB20	zinc finger and BTB domain containing 20	Zbtb20	zinc finger and BTB domain containing 20
THOC2	THO complex 2	Thoc2	THO complex 2
ZC3H12C	zinc finger CCCH-type containing 12C	Zc3H12C	zinc finger CCCH type containing 12C
EGR3	early growth response 3	Egr3	early growth response 3
MTF2	metal response element binding transcription factor 2	Mtf2	metal response element binding transcription factor 2
EIF4E	eukaryotic translation initiation factor 4E	Eif4E	eukaryotic translation initiation factor 4E
KLF12	Kruppel-like factor 12	Klf12	Kruppel-like factor 12
SLC8A1	solute carrier family 8 (sodium/calcium exchanger), member 1	Slc8A1	solute carrier family 8 (sodium/calcium exchanger), member 1
CCNG1	cyclin G1	Ccng1	cyclin G1
BAK1	BCL2-antagonist/killer 1	Bak1	BCL2-antagonist/killer 1
SS18	synovial sarcoma translocation, chromosome 18	Ss18	synovial sarcoma translocation, Chromosome 18
MME	membrane metallo-endopeptidase	Mme	membrane metallo endopeptidase
PDHX	pyruvate dehydrogenase complex, component X	Pdhx	pyruvate dehydrogenase complex, component X
MEGF9	multiple EGF-like-domains 9	Megf9	multiple EGF-like-domains 9
GATA2	GATA binding protein 2	Gata2	GATA binding protein 2
ZEB1	zinc finger E-box binding homeobox 1	Zeb1	zinc finger E-box binding homeobox 1
LNX2	ligand of numb-protein X 2	Lnx2	ligand of numb-protein X 2
PANK3	pantothenate kinase 3	Pank3	pantothenate kinase 3
SASH1	SAM and SH3 domain containing 1	Sash1	SAM and SH3 domain containing 1
NR3C2	nuclear receptor subfamily 3, group C, member 2	Nr3C2	nuclear receptor subfamily 3, group C, member 2
PLXDC2	plexin domain containing 2	Plxdc2	plexin domain containing 2
DONSON	downstream neighbor of SON	Donson	downstream neighbor of SON
PLXNC1	plexin C1	Plxnc1	plexin C1
FXR1	fragile X mental retardation, autosomal homolog 1	Fxr1	fragile X mental retardation gene 1, autosomal homolog
BACH2	BTB and CNC homology 1, basic leucine zipper transcription factor 2	Bach2	BTB and CNC homology 2
LRP6	low density lipoprotein receptor-related protein 6	Lrp6	low density lipoprotein receptor-related protein 6
CAND1	cullin-associated and neddylation-dissociated 1	Cand1	cullin associated and neddylation disassociated 1
TNRC6A	trinucleotide repeat containing 6A	Tnrc6A	trinucleotide repeat containing 6a
MPP7	membrane protein, palmitoylated 7 (MAGUK p55 subfamily member 7)	Mpp7	membrane protein, palmitoylated 7 (MAGUK p55 subfamily member 7)
SEC62	SEC62 homolog (S. cerevisiae)	Sec62	SEC62 homolog (S. cerevisiae)
TRIM71	tripartite motif containing 71, E3 ubiquitin protein ligase	Trim71	tripartite motif-containing 71
GABBR2	gamma-aminobutyric acid (GABA) B receptor, 2	Gabbr2	gamma-aminobutyric acid (GABA) B receptor, 2
ZMIZ1	zinc finger, MIZ-type containing 1	Zmiz1	zinc finger, MIZ-type containing 1
TRIM33	tripartite motif containing 33	Trim33	tripartite motif-containing 33
FAM168A	family with sequence similarity 168, member A	Fam168A	family with sequence similarity 168, member A
ZFHX4	zinc finger homeobox 4	Zfhx4	zinc finger homeodomain 4
NR4A2	nuclear receptor subfamily 4, group A, member 2	Nr4A2	nuclear receptor subfamily 4, group A, member 2
SEPHS1	selenophosphate synthetase 1	Sephs1	selenophosphate synthetase 1
RPS6KA3	ribosomal protein S6 kinase, 90kDa, polypeptide 3	Rps6Ka3	ribosomal protein S6 kinase polypeptide 3
GADL1	glutamate decarboxylase-like 1	Gadl1	glutamate decarboxylase-like 1
PALM2	paralemmin 2	Palm2	paralemmin 2
ZADH2	zinc binding alcohol dehydrogenase domain containing 2	Zadh2	zinc binding alcohol dehydrogenase, domain containing 2
SLC38A1	solute carrier family 38, member 1	Slc38A1	solute carrier family 38, member 1
VMP1	vacuole membrane protein 1	Vmp1	vacuole membrane protein 1
NFIX	nuclear factor I/X (CCAAT-binding transcription factor)	Nfix	nuclear factor I/X
RYBP	RING1 and YY1 binding protein	Rybp	RING1 and YY1 binding protein
FAM120A	family with sequence similarity 120A	Fam120A	family with sequence similarity 120, member A
EXOC5	exocyst complex component 5	Exoc5	exocyst complex component 5
MED12L	mediator complex subunit 12-like	Med12L	mediator complex subunit 12-like
MATR3	matrin 3	Matr3	matrin 3
MFN1	mitofusin 1	Mfn1	mitofusin 1
CEP41	centrosomal protein 41kDa	Cep41	centrosomal protein 41
VANGL2	VANGL planar cell polarity protein 2	Vangl2	vang-like 2 (van gogh, Drosophila)
KPNA4	karyopherin alpha 4 (importin alpha 3)	Kpna4	karyopherin (importin) alpha 4
S1PR1	sphingosine-1-phosphate receptor 1	S1Pr1	sphingosine-1-phosphate receptor 1
UQCC1	ubiquinol-cytochrome c reductase complex assembly factor 1	Uqcc1	ubiquinol-cytochrome c reductase complex assembly factor 1
TM9SF3	transmembrane 9 superfamily member 3	Tm9Sf3	transmembrane 9 superfamily member 3
LARP1	La ribonucleoprotein domain family, member 1	Larp1	La ribonucleoprotein domain family, member 1
SLC2A12	solute carrier family 2 (facilitated glucose transporter), member 12	Slc2A12	solute carrier family 2 (facilitated glucose transporter), member 12
FAF2	Fas associated factor family member 2	Faf2	Fas associated factor family member 2
IPO7	importin 7	Ipo7	importin 7
CEP72	centrosomal protein 72kDa	Cep72	centrosomal protein 72
GADD45GIP1	growth arrest and DNA-damage-inducible, gamma interacting protein 1	Gadd45Gip1	growth arrest and DNA-damage-inducible, gamma interacting protein 1
HNRNPR	heterogeneous nuclear ribonucleoprotein R	Hnrnpr	heterogeneous nuclear ribonucleoprotein R

## Sheet: Predicted Target genes of hsa-m
Appendice 3.2:Predicted Target genes of hsa-miR-409-3p
Target gene	Gene name
POMP	proteasome maturation protein
CDK8	cyclin-dependent kinase 8
C11orf74	chromosome 11 open reading frame 74
RAB10	RAB10, member RAS oncogene family
REPS1	RALBP1 associated Eps domain containing 1
LRRN4CL	LRRN4 C-terminal like
C5orf28	chromosome 5 open reading frame 28
MRPL35	mitochondrial ribosomal protein L35
LIMS1	LIM and senescent cell antigen-like domains 1
EWSR1	EWS RNA-binding protein 1
UTP11L	UTP11-like, U3 small nucleolar ribonucleoprotein, (yeast)
MSH6	mutS homolog 6
CITED2	Cbp/p300-interacting transactivator, with Glu/Asp-rich carboxy-terminal domain, 2
AP005482.1	Uncharacterized protein
C11orf88	chromosome 11 open reading frame 88
PAQR5	progestin and adipoQ receptor family member V
NXPH1	neurexophilin 1
C5orf27	chromosome 5 open reading frame 27
RAB15	RAB15, member RAS oncogene family
NKX2-4	NK2 homeobox 4
RAB39A	RAB39A, member RAS oncogene family
SCHIP1	schwannomin interacting protein 1
AKIRIN1	akirin 1
PDHB	pyruvate dehydrogenase (lipoamide) beta
DCLRE1B	DNA cross-link repair 1B
FGB	fibrinogen beta chain
PLA2G12A	phospholipase A2, group XIIA
TWIST1	twist basic helix-loop-helix transcription factor 1
IQCJ-SCHIP1	IQCJ-SCHIP1 readthrough
TMEM65	transmembrane protein 65
GTPBP8	GTP-binding protein 8 (putative)
H3F3B	H3 histone, family 3B (H3.3B)
ATXN3	ataxin 3
CLK4	CDC-like kinase 4
TTC37	tetratricopeptide repeat domain 37
LMO4	LIM domain only 4
MMD2	monocyte to macrophage differentiation-associated 2
GATA2	GATA binding protein 2
ALX1	ALX homeobox 1
FGF9	fibroblast growth factor 9
UBE2D2	ubiquitin-conjugating enzyme E2D 2
NMNAT3	nicotinamide nucleotide adenylyltransferase 3
LNX1	ligand of numb-protein X 1, E3 ubiquitin protein ligase
GLIS1	GLIS family zinc finger 1
NUDT21	nudix (nucleoside diphosphate linked moiety X)-type motif 21
PYGO1	pygopus homolog 1 (Drosophila)
PCSK7	proprotein convertase subtilisin/kexin type 7
SCN11A	sodium channel, voltage-gated, type XI, alpha subunit
ZDHHC20	zinc finger, DHHC-type containing 20
PPM1D	protein phosphatase, Mg2+/Mn2+ dependent, 1D
ZZZ3	zinc finger, ZZ-type containing 3
SRI	sorcin
SLC25A16	solute carrier family 25 (mitochondrial carrier; Graves disease autoantigen), member 16
ZNF292	zinc finger protein 292
GPBP1	GC-rich promoter binding protein 1
NSA2	NSA2 ribosome biogenesis homolog (S. cerevisiae)
SS18	synovial sarcoma translocation, chromosome 18
PAM	peptidylglycine alpha-amidating monooxygenase
TMED7	transmembrane emp24 protein transport domain containing 7
RP11-676J12.7	Uncharacterized protein
GAB1	GRB2-associated binding protein 1
KANSL1	KAT8 regulatory NSL complex subunit 1
CWF19L1	CWF19-like 1, cell cycle control (S. pombe)
IQCG	IQ motif containing G
MSL2	male-specific lethal 2 homolog (Drosophila)
WRNIP1	Werner helicase interacting protein 1
EIF3M	eukaryotic translation initiation factor 3, subunit M
ZFAND5	zinc finger, AN1-type domain 5
MTF2	metal response element binding transcription factor 2
MATR3	matrin 3
CXCL1	chemokine (C-X-C motif) ligand 1 (melanoma growth stimulating activity, alpha)
SPIN1	spindlin 1
CXCL3	chemokine (C-X-C motif) ligand 3
DESI2	desumoylating isopeptidase 2
GRHL3	grainyhead-like 3 (Drosophila)
FAM135A	family with sequence similarity 135, member A
EXT1	exostosin glycosyltransferase 1
RSPO3	R-spondin 3
TRIM5	tripartite motif containing 5
HMGN5	high mobility group nucleosome binding domain 5
EGR3	early growth response 3
DPF2	D4, zinc and double PHD fingers family 2
TUSC1	tumor suppressor candidate 1
DLL4	delta-like 4 (Drosophila)
SH3BGRL3	SH3 domain binding glutamic acid-rich protein like 3
CCNG1	cyclin G1
BAK1	BCL2-antagonist/killer 1
PARP6	poly (ADP-ribose) polymerase family, member 6
FAM193B	family with sequence similarity 193, member B
AIFM1	apoptosis-inducing factor, mitochondrion-associated, 1
CEP72	centrosomal protein 72kDa
HEXIM1	hexamethylene bis-acetamide inducible 1
PSMB5	proteasome (prosome, macropain) subunit, beta type, 5
NDN	necdin, melanoma antigen (MAGE) family member
CALM1	calmodulin 1 (phosphorylase kinase, delta)
EXOC5	exocyst complex component 5
AQP4	aquaporin 4
ANGPTL3	angiopoietin-like 3
ZBTB8A	zinc finger and BTB domain containing 8A
PDK1	pyruvate dehydrogenase kinase, isozyme 1
C1QTNF1	C1q and tumor necrosis factor related protein 1
XRN1	5'-3' exoribonuclease 1
ONECUT2	one cut homeobox 2
CREB1	cAMP responsive element binding protein 1
KLF12	Kruppel-like factor 12
TRMU	tRNA 5-methylaminomethyl-2-thiouridylate methyltransferase
CRISPLD1	cysteine-rich secretory protein LCCL domain containing 1
YTHDF3	YTH domain family, member 3
PANK3	pantothenate kinase 3
DPP6	dipeptidyl-peptidase 6
MME	membrane metallo-endopeptidase
BTAF1	BTAF1 RNA polymerase II, B-TFIID transcription factor-associated, 170kDa
MPP7	membrane protein, palmitoylated 7 (MAGUK p55 subfamily member 7)
STYX	serine/threonine/tyrosine interacting protein
KIAA2022	KIAA2022
CPNE4	copine IV
NR2F2	nuclear receptor subfamily 2, group F, member 2
SEC62	SEC62 homolog (S. cerevisiae)
CLINT1	clathrin interactor 1
ELF2	E74-like factor 2 (ets domain transcription factor)
PLXDC2	plexin domain containing 2
SLC6A6	solute carrier family 6 (neurotransmitter transporter), member 6
GHR	growth hormone receptor
GPR85	G protein-coupled receptor 85
S1PR1	sphingosine-1-phosphate receptor 1
VGLL2	vestigial like 2 (Drosophila)
PDHX	pyruvate dehydrogenase complex, component X
SLC44A1	solute carrier family 44 (choline transporter), member 1
PLD5	phospholipase D family, member 5
NECAB1	N-terminal EF-hand calcium binding protein 1
ZEB1	zinc finger E-box binding homeobox 1
RORB	RAR-related orphan receptor B
SPRED1	sprouty-related, EVH1 domain containing 1
PARD6B	par-6 family cell polarity regulator beta
MAP7	microtubule-associated protein 7
TXLNB	taxilin beta
MSRB3	methionine sulfoxide reductase B3
GMFB	glia maturation factor, beta
ALG6	ALG6, alpha-1,3-glucosyltransferase
L3MBTL3	l(3)mbt-like 3 (Drosophila)
THOC2	THO complex 2
TMEM237	transmembrane protein 237
RDX	radixin
ZC3H12C	zinc finger CCCH-type containing 12C
LHX2	LIM homeobox 2
PPAP2B	phosphatidic acid phosphatase type 2B
MFF	mitochondrial fission factor
MTMR7	myotubularin related protein 7
GMEB1	glucocorticoid modulatory element binding protein 1
MAP1A	microtubule-associated protein 1A
PDIK1L	PDLIM1 interacting kinase 1 like
MEGF9	multiple EGF-like-domains 9
EZR	ezrin
ANKFY1	ankyrin repeat and FYVE domain containing 1
PPP2CA	protein phosphatase 2, catalytic subunit, alpha isozyme
LIN7C	lin-7 homolog C (C. elegans)
RYBP	RING1 and YY1 binding protein
GNAL	guanine nucleotide binding protein (G protein), alpha activating activity polypeptide, olfactory type
ADAMTS5	ADAM metallopeptidase with thrombospondin type 1 motif, 5
EYA4	eyes absent homolog 4 (Drosophila)
UQCC1	ubiquinol-cytochrome c reductase complex assembly factor 1
B3GAT2	beta-1,3-glucuronyltransferase 2 (glucuronosyltransferase S)
SLC8A1	solute carrier family 8 (sodium/calcium exchanger), member 1
RPS6KA3	ribosomal protein S6 kinase, 90kDa, polypeptide 3
LRP6	low density lipoprotein receptor-related protein 6
ANKRD13C	ankyrin repeat domain 13C
TRIM71	tripartite motif containing 71, E3 ubiquitin protein ligase
UBE2W	ubiquitin-conjugating enzyme E2W (putative)
SUMF1	sulfatase modifying factor 1
UBE2N	ubiquitin-conjugating enzyme E2N
TRIM33	tripartite motif containing 33
C1orf27	chromosome 1 open reading frame 27
ZFP28	ZFP28 zinc finger protein
IPO7	importin 7
CNTN4	contactin 4
PLXNC1	plexin C1
SAMD8	sterile alpha motif domain containing 8
FAM168A	family with sequence similarity 168, member A
CTSO	cathepsin O
UBQLN2	ubiquilin 2
GADL1	glutamate decarboxylase-like 1
NR3C2	nuclear receptor subfamily 3, group C, member 2
TGFBR3	transforming growth factor, beta receptor III
CLNK	cytokine-dependent hematopoietic cell linker
DENND2C	DENN/MADD domain containing 2C
MYLK	myosin light chain kinase
MYPN	myopalladin
AFF3	AF4/FMR2 family, member 3
2020-03-06	membrane-associated ring finger (C3HC4) 6, E3 ubiquitin protein ligase
ZNF207	zinc finger protein 207
BACH2	BTB and CNC homology 1, basic leucine zipper transcription factor 2
NRP2	neuropilin 2
SALL3	sal-like 3 (Drosophila)
COL4A4	collagen, type IV, alpha 4
FAM63B	family with sequence similarity 63, member B
TIGD6	tigger transposable element derived 6
BTBD7	BTB (POZ) domain containing 7
NUFIP2	nuclear fragile X mental retardation protein interacting protein 2
PHC3	polyhomeotic homolog 3 (Drosophila)
PTPRG	protein tyrosine phosphatase, receptor type, G
ETV1	ets variant 1
ZNRF3	zinc and ring finger 3
NDFIP1	Nedd4 family interacting protein 1
FAF2	Fas associated factor family member 2
SLC38A1	solute carrier family 38, member 1
ARID3A	AT rich interactive domain 3A (BRIGHT-like)
ISY1-RAB43	ISY1-RAB43 readthrough
LNX2	ligand of numb-protein X 2
GABBR2	gamma-aminobutyric acid (GABA) B receptor, 2
GPR61	G protein-coupled receptor 61
ZC3HAV1	zinc finger CCCH-type, antiviral 1
SLC22A7	solute carrier family 22 (organic anion transporter), member 7
DCUN1D1	DCN1, defective in cullin neddylation 1, domain containing 1
PIP5K1A	phosphatidylinositol-4-phosphate 5-kinase, type I, alpha
SCN3B	sodium channel, voltage-gated, type III, beta subunit
ABCA12	ATP-binding cassette, sub-family A (ABC1), member 12
AZIN1	antizyme inhibitor 1
CTNNA2	catenin (cadherin-associated protein), alpha 2
HNRNPK	heterogeneous nuclear ribonucleoprotein K
SCN1A	sodium channel, voltage-gated, type I, alpha subunit
SASH1	SAM and SH3 domain containing 1
ZMIZ1	zinc finger, MIZ-type containing 1
MAPT	microtubule-associated protein tau
PCDH17	protocadherin 17
CAND1	cullin-associated and neddylation-dissociated 1
CD96	CD96 molecule
NFIX	nuclear factor I/X (CCAAT-binding transcription factor)
TERF2	telomeric repeat binding factor 2
SCAI	suppressor of cancer cell invasion
NR4A2	nuclear receptor subfamily 4, group A, member 2
RPRD2	regulation of nuclear pre-mRNA domain containing 2
TMEM159	transmembrane protein 159
SRSF10	serine/arginine-rich splicing factor 10
ZFHX4	zinc finger homeobox 4
SEPHS1	selenophosphate synthetase 1
ZNF70	zinc finger protein 70
LGSN	lengsin, lens protein with glutamine synthetase domain
TANC2	tetratricopeptide repeat, ankyrin repeat and coiled-coil containing 2
CCND2	cyclin D2
TNIK	TRAF2 and NCK interacting kinase
PALM2	paralemmin 2
ZC3H13	zinc finger CCCH-type containing 13
TNRC6A	trinucleotide repeat containing 6A
RBM12	RNA binding motif protein 12
DONSON	downstream neighbor of SON
CFL2	cofilin 2 (muscle)
MYCBP	MYC binding protein
TMEM242	transmembrane protein 242
CEP41	centrosomal protein 41kDa
LARP1	La ribonucleoprotein domain family, member 1
DCUN1D3	DCN1, defective in cullin neddylation 1, domain containing 3
RAPGEF4	Rap guanine nucleotide exchange factor (GEF) 4
IRF2BP2	interferon regulatory factor 2 binding protein 2
GJC1	gap junction protein, gamma 1, 45kDa
CPT1A	carnitine palmitoyltransferase 1A (liver)
HS3ST3A1	heparan sulfate (glucosamine) 3-O-sulfotransferase 3A1
KIAA1551	KIAA1551
PAPD5	PAP associated domain containing 5
CHSY1	chondroitin sulfate synthase 1
ZADH2	zinc binding alcohol dehydrogenase domain containing 2
EIF4E	eukaryotic translation initiation factor 4E
GPSM2	G-protein signaling modulator 2
ZNF423	zinc finger protein 423
KIAA0087	KIAA0087
VANGL2	VANGL planar cell polarity protein 2
MDM4	Mdm4 p53 binding protein homolog (mouse)
TNNI1	troponin I type 1 (skeletal, slow)
FXR1	fragile X mental retardation, autosomal homolog 1
ITGB6	integrin, beta 6
INADL	InaD-like (Drosophila)
SEMA4F	sema domain, immunoglobulin domain (Ig), transmembrane domain (TM) and short cytoplasmic domain, (semaphorin) 4F
TM9SF3	transmembrane 9 superfamily member 3
KPNA4	karyopherin alpha 4 (importin alpha 3)
TTC28	tetratricopeptide repeat domain 28
ACVR2B	activin A receptor, type IIB
TBL1XR1	transducin (beta)-like 1 X-linked receptor 1
CREBBP	CREB binding protein
ST6GALNAC5	ST6 (alpha-N-acetyl-neuraminyl-2,3-beta-galactosyl-1,3)-N-acetylgalactosaminide alpha-2,6-sialyltransferase 5
AP5M1	adaptor-related protein complex 5, mu 1 subunit
ABI2	abl-interactor 2
SLC2A12	solute carrier family 2 (facilitated glucose transporter), member 12
SLAIN2	SLAIN motif family, member 2
GADD45GIP1	growth arrest and DNA-damage-inducible, gamma interacting protein 1
NAT10	N-acetyltransferase 10 (GCN5-related)
FAM120A	family with sequence similarity 120A
VMP1	vacuole membrane protein 1
CAPN5	calpain 5
TSPAN31	tetraspanin 31
MED12L	mediator complex subunit 12-like
KCTD16	potassium channel tetramerization domain containing 16
CDC42EP4	CDC42 effector protein (Rho GTPase binding) 4
HNRNPR	heterogeneous nuclear ribonucleoprotein R
NFE2L3	nuclear factor, erythroid 2-like 3
MFN1	mitofusin 1
ANXA11	annexin A11
FAM229B	family with sequence similarity 229, member B
KCMF1	potassium channel modulatory factor 1
NDUFB9	NADH dehydrogenase (ubiquinone) 1 beta subcomplex, 9, 22kDa
DSE	dermatan sulfate epimerase
TTPA	tocopherol (alpha) transfer protein
HNRNPU	heterogeneous nuclear ribonucleoprotein U (scaffold attachment factor A)
CLYBL	citrate lyase beta like
CRTAP	cartilage associated protein
ZBTB20	zinc finger and BTB domain containing 20
ZNF366	zinc finger protein 366
FAM216A	family with sequence similarity 216, member A
FHL5	four and a half LIM domains 5
KCNH1	potassium voltage-gated channel, subfamily H (eag-related), member 1
RPL31	ribosomal protein L31
DLD	dihydrolipoamide dehydrogenase
GRWD1	glutamate-rich WD repeat containing 1
PRMT6	protein arginine methyltransferase 6
RCN2	reticulocalbin 2, EF-hand calcium binding domain
KIAA1211	KIAA1211
CMC1	COX assembly mitochondrial protein 1 homolog (S. cerevisiae)
LLPH	LLP homolog, long-term synaptic facilitation (Aplysia)

## Sheet: Predicted Target genes of mmu-m
Appendice 3.3:Predicted Target genes of mmu-miR-409-3p
Target gene	Gene name
Msh6	mutS homolog 6 (E. coli)
Prex2	phosphatidylinositol-3,4,5-trisphosphate-dependent Rac exchange factor 2
Efcab11	EF-hand calcium binding domain 11
Dld	dihydrolipoamide dehydrogenase
Hmgb2	high mobility group box 2
Gm6658	predicted gene 6658
Ebag9	estrogen receptor-binding fragment-associated gene 9
Zdhhc20	zinc finger, DHHC domain containing 20
Rab10	RAB10, member RAS oncogene family
Fgf9	fibroblast growth factor 9
Ewsr1	Ewing sarcoma breakpoint region 1
Nxph1	neurexophilin 1
Ccdc34	coiled-coil domain containing 34
Lmo4	LIM domain only 4
Csf1r	colony stimulating factor 1 receptor
Hormad1	HORMA domain containing 1
Akirin1	akirin 1
Schip1	schwannomin interacting protein 1
Twist1	twist basic helix-loop-helix transcription factor 1
Sacm1l	SAC1 (suppressor of actin mutations 1, homolog)-like (S. cerevisiae)
H3f3b	H3 histone, family 3B
Rnft1	ring finger protein, transmembrane 1
Cxcl2	chemokine (C-X-C motif) ligand 2
Polk	polymerase (DNA directed), kappa
Lamp1	lysosomal-associated membrane protein 1
Cldn25	claudin 25
Luc7l3	LUC7-like 3 (S. cerevisiae)
Lingo2	leucine rich repeat and Ig domain containing 2
Ube2d2a	ubiquitin-conjugating enzyme E2D 2A
Sri	sorcin
Stam	signal transducing adaptor molecule (SH3 domain and ITAM motif) 1
Orc2	origin recognition complex, subunit 2
Phactr3	phosphatase and actin regulator 3
Hnrnpk	heterogeneous nuclear ribonucleoprotein K
Cited2	Cbp/p300-interacting transactivator, with Glu/Asp-rich carboxy-terminal domain, 2
St7l	suppression of tumorigenicity 7-like
Rspo3	R-spondin 3 homolog (Xenopus laevis)
Larp1b	La ribonucleoprotein domain family, member 1B
Fam193b	family with sequence similarity 193, member B
Myo5a	myosin VA
Fbln7	fibulin 7
Ywhae	tyrosine 3-monooxygenase/tryptophan 5-monooxygenase activation protein, epsilon polypeptide
Ube2n	ubiquitin-conjugating enzyme E2N
Ythdf3	YTH domain family 3
Gpbp1	GC-rich promoter binding protein 1
9330171B17Rik	RIKEN cDNA 9330171B17 gene
Hdx	highly divergent homeobox
Syt13	synaptotagmin XIII
P2rx4	purinergic receptor P2X, ligand-gated ion channel 4
Slc31a1	solute carrier family 31, member 1
Parp6	poly (ADP-ribose) polymerase family, member 6
Onecut2	one cut domain, family member 2
Nipbl	Nipped-B homolog (Drosophila)
Pam	peptidylglycine alpha-amidating monooxygenase
Fam135a	family with sequence similarity 135, member A
Hook3	hook homolog 3 (Drosophila)
Fnta	farnesyltransferase, CAAX box, alpha
Elf2	E74-like factor 2
Mmd	monocyte to macrophage differentiation-associated
Slc35a3	solute carrier family 35 (UDP-N-acetylglucosamine (UDP-GlcNAc) transporter), member 3
Kctd16	potassium channel tetramerisation domain containing 16
Diap3	diaphanous homolog 3 (Drosophila)
Ndfip1	Nedd4 family interacting protein 1
Myof	myoferlin
Filip1l	filamin A interacting protein 1-like
Ppm1d	protein phosphatase 1D magnesium-dependent, delta isoform
BC003331	cDNA sequence BC003331
Tsc22d2	TSC22 domain family, member 2
Pip5k1a	phosphatidylinositol-4-phosphate 5-kinase, type 1 alpha
Rab38	RAB38, member RAS oncogene family
Gorab	golgin, RAB6-interacting
Vps26a	vacuolar protein sorting 26 homolog A (yeast)
Hs3st3b1	heparan sulfate (glucosamine) 3-O-sulfotransferase 3B1
Ube2w	ubiquitin-conjugating enzyme E2W (putative)
Zfand5	zinc finger, AN1-type domain 5
Ext1	exostoses (multiple) 1
Grhl3	grainyhead-like 3 (Drosophila)
Gpm6a	glycoprotein m6a
Ccdc170	coiled-coil domain containing 170
2610002M06Rik	RIKEN cDNA 2610002M06 gene
Pcsk7	proprotein convertase subtilisin/kexin type 7
Sh3bgrl3	SH3 domain binding glutamic acid-rich protein-like 3
Cdc42ep4	CDC42 effector protein (Rho GTPase binding) 4
Hexim1	hexamethylene bis-acetamide inducible 1
Dll4	delta-like 4 (Drosophila)
Crebbp	CREB binding protein
Kansl1	KAT8 regulatory NSL complex subunit 1
Cpt1a	carnitine palmitoyltransferase 1a, liver
Lmo7	LIM domain only 7
Zfp397	zinc finger protein 397
Lrrc3b	leucine rich repeat containing 3B
Tubgcp4	tubulin, gamma complex associated protein 4
Nr2f2	nuclear receptor subfamily 2, group F, member 2
Ppp2ca	protein phosphatase 2 (formerly 2A), catalytic subunit, alpha isoform
Bnc2	basonuclin 2
Igsf10	immunoglobulin superfamily, member 10
Arl8b	ADP-ribosylation factor-like 8B
Rnf146	ring finger protein 146
Hnrnpa2b1	heterogeneous nuclear ribonucleoprotein A2/B1
Bcl6	B cell leukemia/lymphoma 6
Rorb	RAR-related orphan receptor beta
Lhx2	LIM homeobox protein 2
Msrb3	methionine sulfoxide reductase B3
Spc25	SPC25, NDC80 kinetochore complex component, homolog (S. cerevisiae)
Kcnip3	Kv channel interacting protein 3, calsenilin
Dpp6	dipeptidylpeptidase 6
Adam23	a disintegrin and metallopeptidase domain 23
Cd226	CD226 antigen
Zbtb20	zinc finger and BTB domain containing 20
Thoc2	THO complex 2
Gad2	glutamic acid decarboxylase 2
Zc3h12c	zinc finger CCCH type containing 12C
Adam10	a disintegrin and metallopeptidase domain 10
Egr3	early growth response 3
Mtf2	metal response element binding transcription factor 2
Eif4e	eukaryotic translation initiation factor 4E
Slc26a7	solute carrier family 26, member 7
Baz1a	bromodomain adjacent to zinc finger domain 1A
Klf12	Kruppel-like factor 12
Slc8a1	solute carrier family 8 (sodium/calcium exchanger), member 1
Tom1l1	target of myb1-like 1 (chicken)
Uxs1	UDP-glucuronate decarboxylase 1
Zfp292	zinc finger protein 292
Ap1g1	adaptor protein complex AP-1, gamma 1 subunit
Crbn	cereblon
Gm765	predicted gene 765
Ccng1	cyclin G1
Bak1	BCL2-antagonist/killer 1
Ss18	synovial sarcoma translocation, Chromosome 18
Mme	membrane metallo endopeptidase
Larp4	La ribonucleoprotein domain family, member 4
Pdhx	pyruvate dehydrogenase complex, component X
Megf9	multiple EGF-like-domains 9
Gata2	GATA binding protein 2
Ccdc59	coiled-coil domain containing 59
Fbxl16	F-box and leucine-rich repeat protein 16
Nlgn1	neuroligin 1
Zeb1	zinc finger E-box binding homeobox 1
Lnx2	ligand of numb-protein X 2
Fndc3b	fibronectin type III domain containing 3B
Pank3	pantothenate kinase 3
Slco5a1	solute carrier organic anion transporter family, member 5A1
Sash1	SAM and SH3 domain containing 1
Nr3c2	nuclear receptor subfamily 3, group C, member 2
Plxdc2	plexin domain containing 2
Phf20	PHD finger protein 20
Donson	downstream neighbor of SON
Rsbn1	rosbin, round spermatid basic protein 1
Plxnc1	plexin C1
Fxr1	fragile X mental retardation gene 1, autosomal homolog
Bach2	BTB and CNC homology 2
Elp4	elongation protein 4 homolog (S. cerevisiae)
2810474O19Rik	RIKEN cDNA 2810474O19 gene
Lyrm5	LYR motif containing 5
Lrp6	low density lipoprotein receptor-related protein 6
Cand1	cullin associated and neddylation disassociated 1
Tnrc6a	trinucleotide repeat containing 6a
Ugt8a	UDP galactosyltransferase 8A
Mpp7	membrane protein, palmitoylated 7 (MAGUK p55 subfamily member 7)
Sec62	SEC62 homolog (S. cerevisiae)
Napb	N-ethylmaleimide sensitive fusion protein attachment protein beta
Rab39	RAB39, member RAS oncogene family
St18	suppression of tumorigenicity 18
Dtna	dystrobrevin alpha
Trim71	tripartite motif-containing 71
Gabbr2	gamma-aminobutyric acid (GABA) B receptor, 2
Fam84a	family with sequence similarity 84, member A
Slc17a6	solute carrier family 17 (sodium-dependent inorganic phosphate cotransporter), member 6
Kcnh7	potassium voltage-gated channel, subfamily H (eag-related), member 7
Zmiz1	zinc finger, MIZ-type containing 1
Trim33	tripartite motif-containing 33
Pik3r3	phosphatidylinositol 3 kinase, regulatory subunit, polypeptide 3 (p55)
Fam168a	family with sequence similarity 168, member A
Ppm1e	protein phosphatase 1E (PP2C domain containing)
Bpnt1	bisphosphate 3'-nucleotidase 1
Avl9	AVL9 homolog (S. cerevisiase)
Zfhx4	zinc finger homeodomain 4
Nr4a2	nuclear receptor subfamily 4, group A, member 2
Glp1r	glucagon-like peptide 1 receptor
Sephs1	selenophosphate synthetase 1
Rps6ka3	ribosomal protein S6 kinase polypeptide 3
Gadl1	glutamate decarboxylase-like 1
Palm2	paralemmin 2
Rnf165	ring finger protein 165
Fam228b	family with sequence similarity 228, member B
Zadh2	zinc binding alcohol dehydrogenase, domain containing 2
Slc38a1	solute carrier family 38, member 1
Ccdc66	coiled-coil domain containing 66
Trip11	thyroid hormone receptor interactor 11
Map4k4	mitogen-activated protein kinase kinase kinase kinase 4
Vmp1	vacuole membrane protein 1
Ankrd12	ankyrin repeat domain 12
Nfix	nuclear factor I/X
Mark3	MAP/microtubule affinity-regulating kinase 3
Atf7	activating transcription factor 7
Slc39a10	solute carrier family 39 (zinc transporter), member 10
Rybp	RING1 and YY1 binding protein
Fam120a	family with sequence similarity 120, member A
Exoc5	exocyst complex component 5
Acvr1	activin A receptor, type 1
Cpd	carboxypeptidase D
Ccnt2	cyclin T2
Secisbp2l	SECIS binding protein 2-like
Ehmt1	euchromatic histone methyltransferase 1
Med12l	mediator complex subunit 12-like
Matr3	matrin 3
Mfn1	mitofusin 1
Cep41	centrosomal protein 41
Vangl2	vang-like 2 (van gogh, Drosophila)
Pcsk2	proprotein convertase subtilisin/kexin type 2
Kpna4	karyopherin (importin) alpha 4
Myo5b	myosin VB
Mettl10	methyltransferase like 10
Ptprk	protein tyrosine phosphatase, receptor type, K
Bbox1	butyrobetaine (gamma), 2-oxoglutarate dioxygenase 1 (gamma-butyrobetaine hydroxylase)
S1pr1	sphingosine-1-phosphate receptor 1
Uqcc1	ubiquinol-cytochrome c reductase complex assembly factor 1
Tm9sf3	transmembrane 9 superfamily member 3
Herc2	hect (homologous to the E6-AP (UBE3A) carboxyl terminus) domain and RCC1 (CHC1)-like domain (RLD) 2
Abr	active BCR-related gene
Fap	fibroblast activation protein
Wee1	WEE 1 homolog 1 (S. pombe)
Tapt1	transmembrane anterior posterior transformation 1
Larp1	La ribonucleoprotein domain family, member 1
Slc2a12	solute carrier family 2 (facilitated glucose transporter), member 12
Faf2	Fas associated factor family member 2
Ptger3	prostaglandin E receptor 3 (subtype EP3)
Zc2hc1c	zinc finger, C2HC-type containing 1C
Ipo7	importin 7
Adal	adenosine deaminase-like
Slc7a9	solute carrier family 7 (cationic amino acid transporter, y+ system), member 9
Cep72	centrosomal protein 72
Gadd45gip1	growth arrest and DNA-damage-inducible, gamma interacting protein 1
Brca2	breast cancer 2
Hnrnpr	heterogeneous nuclear ribonucleoprotein R
Sass6	spindle assembly 6 homolog (C. elegans)
Mterfd3	MTERF domain containing 3
Trp53inp2	transformation related protein 53 inducible nuclear protein 2
Urb2	URB2 ribosome biogenesis 2 homolog (S. cerevisiae)
Ccdc104	coiled-coil domain containing 104
Csrp2	cysteine and glycine-rich protein 2
Tmem161a	transmembrane protein 161A
Epha6	Eph receptor A6
Ndufb2	NADH dehydrogenase (ubiquinone) 1 beta subcomplex, 2
Irx2	Iroquois related homeobox 2 (Drosophila)
Erich5	glutamate rich 5
Tmem53	transmembrane protein 53
Psmg4	proteasome (prosome, macropain) assembly chaperone 4
Prorsd1	prolyl-tRNA synthetase domain containing 1
Fbxl17	F-box and leucine-rich repeat protein 17
Sod1	superoxide dismutase 1, soluble
Paf1	Paf1, RNA polymerase II associated factor, homolog (S. cerevisiae)
Tgfb2	transforming growth factor, beta 2
Rars2	arginyl-tRNA synthetase 2, mitochondrial
Cul1	cullin 1
